# Supplementary material for: Brachial-ankle pulse wave velocity is associated with the risk of osteoporosis: a cross-sectional evidence from a Chinese community-based cohort
Source: J Orthop Surg Res. 2021 Jan 4;16:3. doi: 10.1186/s13018-020-02125-3 (PMC7783987; doi:10.1186/s13018-020-02125-3)
Supplement: Supplementary file 1 — Additional file 1: Table S1. Youdem index for the ROC curve analysis. [file 13018_2020_2125_MOESM1_ESM.xls]

## Sheet: Sheet1
曲线的坐标
检验结果变量:PWV
如果大于或等于则为正a	敏感度	1 － 特异性
3460	0	0
-1	1	1
0.5	0.981818	0.998458
383.475	0.981818	0.995374
825.225	0.981818	0.994603
888.5	0.981818	0.993832
912.75	0.981818	0.993061
935.25	0.981818	0.99229
940.25	0.981818	0.991519
951.25	0.981818	0.990748
966	0.981818	0.989977
972.75	0.981818	0.988435
975	0.981818	0.987664
978	0.981818	0.986893
986.75	0.981818	0.986122
996	0.981818	0.985351
1000	0.981818	0.98458
1003.75	0.981818	0.983809
1007.5	0.981818	0.983038
1013.25	0.981818	0.982267
1023.25	0.981818	0.981496
1033.5	0.981818	0.980725
1037.25	0.981818	0.979954
1037.75	0.981818	0.979183
1039	0.981818	0.978412
1041.25	0.981818	0.977641
1042.75	0.981818	0.97687
1044.5	0.981818	0.975328
1048	0.981818	0.974557
1051.25	0.981818	0.973786
1053	0.981818	0.973015
1056	0.981818	0.971473
1058.75	0.981818	0.969931
1059.75	0.981818	0.968389
1061.25	0.981818	0.967618
1062.25	0.981818	0.966847
1063	0.981818	0.966076
1063.75	0.981818	0.964534
1067.5	0.981818	0.963763
1071.75	0.981818	0.962221
1072.75	0.981818	0.961449
1074.25	0.981818	0.960678
1078.25	0.981818	0.959136
1082	0.981818	0.958365
1083.5	0.981818	0.957594
1084.25	0.981818	0.956823
1084.75	0.981818	0.955281
1085.25	0.981818	0.95451
1086	0.981818	0.953739
1086.75	0.981818	0.952968
1088.25	0.981818	0.952197
1089.75	0.981818	0.951426
1090.5	0.981818	0.950655
1091.25	0.981818	0.949113
1091.75	0.981818	0.948342
1092.75	0.981818	0.947571
1093.75	0.981818	0.944487
1094.25	0.981818	0.943716
1095.25	0.981818	0.941403
1097	0.972727	0.941403
1098.25	0.972727	0.940632
1098.75	0.972727	0.939861
1100	0.972727	0.93909
1102	0.972727	0.938319
1104.25	0.972727	0.937548
1105.75	0.972727	0.936006
1107.25	0.972727	0.934464
1109	0.972727	0.933693
1109.75	0.972727	0.932922
1110.5	0.972727	0.932151
1111.25	0.972727	0.93138
1111.75	0.972727	0.930609
1112.25	0.972727	0.929838
1113.25	0.972727	0.929067
1114.5	0.972727	0.928296
1116	0.972727	0.927525
1117.5	0.972727	0.926754
1118.5	0.972727	0.92367
1119.25	0.972727	0.922899
1119.75	0.972727	0.922128
1120.25	0.972727	0.920586
1120.75	0.972727	0.919815
1121.75	0.972727	0.919044
1122.75	0.972727	0.918273
1123.75	0.972727	0.917502
1125	0.972727	0.916731
1125.75	0.972727	0.91596
1126.25	0.972727	0.914418
1127.25	0.972727	0.912876
1128.75	0.972727	0.912105
1130.5	0.972727	0.911334
1131.75	0.972727	0.910563
1132.5	0.963636	0.910563
1133.75	0.963636	0.909792
1135.5	0.963636	0.909021
1136.75	0.963636	0.90825
1137.25	0.954545	0.90825
1137.75	0.954545	0.907479
1138.25	0.954545	0.906708
1138.75	0.954545	0.905937
1139.25	0.954545	0.904395
1140.25	0.954545	0.903624
1141.5	0.954545	0.902082
1142.25	0.954545	0.901311
1142.75	0.954545	0.90054
1143.25	0.945455	0.899769
1143.75	0.945455	0.898227
1145	0.945455	0.895914
1146.75	0.945455	0.895143
1148.5	0.945455	0.894372
1149.75	0.945455	0.893601
1150.5	0.945455	0.89283
1151.5	0.945455	0.892059
1153.5	0.945455	0.891288
1155.25	0.945455	0.890517
1155.75	0.945455	0.889746
1156.25	0.945455	0.887433
1157	0.945455	0.885891
1159.25	0.945455	0.88512
1161.25	0.945455	0.884348
1162	0.945455	0.883577
1162.75	0.945455	0.882806
1163.25	0.945455	0.882035
1164.25	0.945455	0.881264
1165.25	0.945455	0.880493
1165.75	0.945455	0.879722
1166.25	0.945455	0.878951
1166.75	0.945455	0.87818
1167.25	0.945455	0.876638
1167.75	0.945455	0.875867
1168.5	0.945455	0.875096
1169.25	0.945455	0.874325
1170.25	0.945455	0.872783
1171.5	0.945455	0.872012
1173	0.945455	0.871241
1175.25	0.945455	0.87047
1176.75	0.936364	0.869699
1177.25	0.927273	0.868157
1178	0.927273	0.866615
1178.75	0.927273	0.865073
1179.25	0.927273	0.86276
1180	0.927273	0.861989
1181	0.927273	0.860447
1182.25	0.927273	0.858134
1183.25	0.927273	0.857363
1184	0.927273	0.855821
1185	0.927273	0.85505
1185.75	0.927273	0.853508
1186.25	0.927273	0.852737
1186.75	0.927273	0.851966
1187.25	0.927273	0.851195
1188	0.927273	0.849653
1188.75	0.927273	0.848882
1190	0.927273	0.848111
1191.25	0.927273	0.846569
1192.25	0.927273	0.845798
1193.25	0.927273	0.844256
1193.75	0.927273	0.843485
1194.5	0.927273	0.842714
1195.25	0.927273	0.841943
1195.75	0.927273	0.840401
1196.25	0.927273	0.838859
1196.75	0.927273	0.838088
1197.75	0.927273	0.837317
1198.75	0.927273	0.835775
1199.25	0.927273	0.835004
1200.25	0.927273	0.834233
1201.75	0.927273	0.833462
1202.75	0.927273	0.831149
1203.75	0.927273	0.830378
1204.75	0.927273	0.828836
1205.25	0.927273	0.828065
1205.75	0.927273	0.827294
1206.75	0.927273	0.82421
1208	0.927273	0.822668
1208.75	0.927273	0.821897
1209.25	0.927273	0.821126
1209.75	0.927273	0.820355
1210.25	0.927273	0.819584
1210.75	0.927273	0.818813
1211.25	0.927273	0.817271
1211.75	0.927273	0.8165
1212.25	0.927273	0.814187
1213	0.927273	0.812645
1214	0.927273	0.811874
1214.75	0.927273	0.809561
1215.25	0.927273	0.80879
1216	0.927273	0.808019
1216.75	0.927273	0.807247
1217.25	0.927273	0.805705
1218	0.927273	0.804934
1218.75	0.927273	0.803392
1219.5	0.927273	0.80185
1220.25	0.927273	0.801079
1220.75	0.927273	0.800308
1221.25	0.927273	0.798766
1222	0.927273	0.797995
1222.75	0.927273	0.795682
1223.25	0.927273	0.794911
1223.75	0.927273	0.793369
1224.25	0.927273	0.788743
1224.75	0.927273	0.787972
1225.25	0.927273	0.78643
1225.75	0.927273	0.785659
1226.5	0.927273	0.784888
1227.25	0.927273	0.783346
1227.75	0.927273	0.781804
1228.5	0.927273	0.781033
1229.5	0.918182	0.781033
1230.25	0.918182	0.779491
1230.75	0.918182	0.777178
1231.25	0.918182	0.776407
1231.75	0.918182	0.775636
1232.25	0.918182	0.774865
1232.75	0.918182	0.773323
1233.5	0.918182	0.771781
1234.25	0.918182	0.77101
1234.75	0.918182	0.769468
1235.75	0.918182	0.767926
1236.75	0.918182	0.767155
1237.5	0.918182	0.766384
1238.25	0.918182	0.765613
1239	0.918182	0.764071
1240.25	0.918182	0.7633
1241.25	0.918182	0.762529
1241.75	0.918182	0.761758
1242.25	0.918182	0.760216
1242.75	0.918182	0.759445
1243.25	0.918182	0.758674
1243.75	0.909091	0.757132
1244.25	0.909091	0.756361
1244.75	0.909091	0.75559
1245.25	0.909091	0.754819
1245.75	0.909091	0.754048
1246.25	0.9	0.754048
1247.25	0.9	0.753277
1248.25	0.9	0.751735
1249	0.9	0.750964
1249.75	0.9	0.750193
1250.5	0.9	0.749422
1251.25	0.9	0.746338
1252	0.9	0.744025
1252.75	0.9	0.741712
1253.25	0.9	0.740941
1253.75	0.890909	0.740941
1254.25	0.890909	0.74017
1254.75	0.881818	0.737857
1255.25	0.881818	0.737086
1255.75	0.881818	0.736315
1256.5	0.881818	0.734773
1257.75	0.881818	0.73246
1259.25	0.881818	0.731689
1260.25	0.881818	0.730918
1260.75	0.881818	0.730146
1261.25	0.881818	0.729375
1261.75	0.881818	0.727833
1263	0.881818	0.726291
1264.25	0.881818	0.72552
1265	0.881818	0.724749
1266	0.881818	0.723978
1266.75	0.881818	0.723207
1267.5	0.881818	0.722436
1268.5	0.881818	0.721665
1269.25	0.881818	0.720123
1269.75	0.881818	0.718581
1270.25	0.881818	0.71781
1270.75	0.881818	0.717039
1271.25	0.881818	0.715497
1272	0.881818	0.714726
1272.75	0.881818	0.713955
1273.25	0.881818	0.713184
1274	0.881818	0.712413
1274.75	0.881818	0.711642
1275.75	0.881818	0.7101
1276.75	0.881818	0.707787
1277.25	0.881818	0.707016
1278	0.881818	0.704703
1278.75	0.881818	0.703161
1279.25	0.881818	0.701619
1280.25	0.881818	0.700848
1282	0.881818	0.700077
1283.75	0.881818	0.697764
1284.75	0.881818	0.696222
1285.25	0.881818	0.695451
1286	0.881818	0.693909
1287	0.881818	0.693138
1287.75	0.881818	0.692367
1288.75	0.881818	0.691596
1289.75	0.881818	0.689283
1290.25	0.881818	0.688512
1290.75	0.881818	0.686199
1291.25	0.881818	0.685428
1292	0.881818	0.684657
1292.75	0.881818	0.683115
1294	0.881818	0.682344
1295.25	0.881818	0.680031
1295.75	0.881818	0.67926
1296.5	0.881818	0.677718
1297.5	0.881818	0.676176
1298.25	0.881818	0.675405
1298.75	0.881818	0.674634
1299.5	0.881818	0.673863
1300.25	0.881818	0.673092
1300.75	0.881818	0.67155
1301.25	0.881818	0.670008
1301.75	0.881818	0.669237
1302.5	0.881818	0.667695
1303.5	0.881818	0.665382
1304.25	0.881818	0.664611
1304.75	0.872727	0.663069
1305.5	0.863636	0.662298
1306.5	0.863636	0.661527
1307.5	0.863636	0.660756
1308.5	0.863636	0.659985
1309.25	0.863636	0.658443
1309.75	0.854545	0.65613
1310.5	0.854545	0.653816
1311.25	0.854545	0.653045
1311.75	0.854545	0.649961
1312.25	0.854545	0.64919
1312.75	0.854545	0.648419
1313.25	0.854545	0.647648
1313.75	0.854545	0.646877
1314.25	0.854545	0.646106
1314.75	0.854545	0.645335
1315.25	0.854545	0.644564
1315.75	0.854545	0.643793
1316.25	0.854545	0.643022
1316.75	0.854545	0.642251
1317.25	0.854545	0.639938
1318	0.854545	0.637625
1318.75	0.854545	0.636854
1319.25	0.854545	0.63377
1320	0.854545	0.632228
1320.75	0.854545	0.631457
1321.5	0.854545	0.629915
1322.25	0.854545	0.629144
1322.75	0.854545	0.628373
1323.25	0.854545	0.627602
1324	0.854545	0.62606
1325.25	0.854545	0.625289
1326.5	0.854545	0.623747
1327.25	0.854545	0.622205
1327.75	0.854545	0.620663
1328.25	0.854545	0.619892
1328.75	0.854545	0.619121
1329.25	0.854545	0.616808
1329.75	0.854545	0.616037
1330.25	0.854545	0.614495
1330.75	0.845455	0.614495
1331.25	0.845455	0.613724
1331.75	0.845455	0.612182
1332.25	0.845455	0.609869
1332.75	0.845455	0.608327
1333.5	0.845455	0.607556
1334.5	0.845455	0.606785
1335.25	0.845455	0.606014
1335.75	0.845455	0.60293
1336.5	0.845455	0.602159
1337.25	0.836364	0.599846
1337.75	0.836364	0.598304
1338.25	0.836364	0.596762
1339	0.836364	0.595991
1340.25	0.836364	0.59522
1341.25	0.836364	0.593678
1342	0.836364	0.592136
1342.75	0.836364	0.590594
1343.25	0.836364	0.589823
1343.75	0.836364	0.589052
1344.25	0.836364	0.588281
1344.75	0.836364	0.58751
1345.75	0.836364	0.586739
1346.75	0.836364	0.585197
1347.25	0.836364	0.583655
1348.25	0.836364	0.582113
1349.5	0.836364	0.581342
1350.25	0.836364	0.5798
1350.75	0.836364	0.579029
1351.25	0.836364	0.578258
1351.75	0.836364	0.577487
1352.25	0.836364	0.575173
1353	0.836364	0.572089
1353.75	0.836364	0.571318
1354.5	0.836364	0.569776
1355.75	0.836364	0.568234
1356.75	0.836364	0.566692
1358	0.827273	0.566692
1359.75	0.827273	0.565921
1360.75	0.818182	0.56515
1361.25	0.818182	0.563608
1361.75	0.818182	0.561295
1362.25	0.818182	0.559753
1363	0.809091	0.559753
1364	0.809091	0.558211
1365	0.809091	0.554356
1366	0.809091	0.552814
1366.75	0.809091	0.552043
1367.5	0.809091	0.551272
1368.25	0.809091	0.550501
1369	0.809091	0.54973
1369.75	0.809091	0.548959
1370.25	0.809091	0.547417
1370.75	0.809091	0.546646
1371.25	0.809091	0.545104
1371.75	0.809091	0.543562
1372.5	0.8	0.542791
1373.25	0.8	0.54202
1373.75	0.8	0.540478
1374.25	0.8	0.538165
1374.75	0.8	0.536623
1375.5	0.8	0.535852
1376.25	0.8	0.535081
1376.75	0.8	0.533539
1377.25	0.8	0.532768
1377.75	0.8	0.531997
1378.5	0.8	0.531226
1379.25	0.8	0.530455
1379.75	0.8	0.528142
1380.25	0.8	0.527371
1380.75	0.8	0.5266
1381.25	0.8	0.525829
1381.75	0.8	0.524287
1382.5	0.790909	0.521974
1383.25	0.790909	0.521203
1383.75	0.790909	0.520432
1384.5	0.781818	0.519661
1385.5	0.781818	0.518119
1386.5	0.781818	0.516577
1387.25	0.781818	0.514264
1387.75	0.781818	0.51118
1389	0.781818	0.508867
1391	0.781818	0.508096
1392.5	0.772727	0.508096
1393.25	0.772727	0.507325
1393.75	0.772727	0.506554
1394.5	0.772727	0.505783
1395.5	0.772727	0.50347
1396.5	0.772727	0.501928
1397.25	0.772727	0.500386
1397.75	0.772727	0.499614
1398.25	0.772727	0.498843
1399.25	0.772727	0.498072
1400.25	0.772727	0.495759
1400.75	0.772727	0.494217
1401.25	0.772727	0.491133
1401.75	0.772727	0.489591
1402.75	0.772727	0.48882
1403.75	0.772727	0.488049
1404.5	0.772727	0.487278
1405.25	0.772727	0.486507
1405.75	0.772727	0.484965
1406.25	0.772727	0.483423
1406.75	0.754545	0.481881
1407.25	0.754545	0.480339
1407.75	0.754545	0.479568
1408.25	0.754545	0.478797
1408.75	0.754545	0.478026
1409.25	0.754545	0.477255
1409.75	0.745455	0.475713
1410.25	0.745455	0.474942
1410.75	0.745455	0.474171
1411.5	0.745455	0.472629
1412.25	0.745455	0.471858
1412.75	0.745455	0.470316
1413.25	0.745455	0.469545
1413.75	0.745455	0.468774
1414.25	0.736364	0.466461
1414.75	0.736364	0.46569
1415.5	0.736364	0.464148
1416.25	0.736364	0.463377
1417.25	0.736364	0.462606
1418.25	0.736364	0.461064
1418.75	0.736364	0.459522
1419.25	0.736364	0.458751
1419.75	0.736364	0.456438
1420.5	0.736364	0.455667
1421.25	0.736364	0.454896
1421.75	0.736364	0.451812
1422.5	0.736364	0.451041
1423.25	0.736364	0.449499
1423.75	0.736364	0.448728
1424.25	0.736364	0.447957
1424.75	0.736364	0.445644
1425.5	0.736364	0.444873
1426.25	0.736364	0.444102
1427	0.736364	0.44256
1427.75	0.736364	0.441789
1428.5	0.736364	0.440247
1429.5	0.736364	0.438705
1430.25	0.736364	0.437934
1431.25	0.736364	0.436392
1432.25	0.727273	0.434079
1433.25	0.727273	0.433308
1434.25	0.727273	0.432537
1435.25	0.727273	0.431766
1436.5	0.727273	0.430995
1437.25	0.727273	0.429453
1437.75	0.727273	0.428682
1438.25	0.727273	0.427911
1439.25	0.727273	0.426369
1440.5	0.727273	0.424827
1442	0.727273	0.423285
1443.5	0.727273	0.4202
1444.25	0.727273	0.419429
1444.75	0.727273	0.418658
1445.75	0.727273	0.417887
1446.75	0.718182	0.417887
1447.25	0.718182	0.417116
1448	0.718182	0.416345
1449	0.709091	0.413261
1449.75	0.709091	0.41249
1450.25	0.709091	0.410948
1450.75	0.709091	0.410177
1451.25	0.709091	0.409406
1451.75	0.709091	0.407864
1452.25	0.709091	0.407093
1453.25	0.709091	0.406322
1455.5	0.709091	0.405551
1457.25	0.709091	0.403238
1457.75	0.709091	0.402467
1458.25	0.709091	0.401696
1459	0.709091	0.400925
1459.75	0.709091	0.399383
1461.25	0.709091	0.398612
1462.75	0.7	0.397841
1463.75	0.7	0.39707
1464.75	0.7	0.395528
1465.25	0.7	0.394757
1465.75	0.7	0.393215
1466.25	0.7	0.392444
1466.75	0.7	0.391673
1467.5	0.7	0.390902
1468.25	0.7	0.38936
1469	0.7	0.388589
1469.75	0.7	0.387047
1470.25	0.690909	0.386276
1472	0.690909	0.385505
1473.75	0.690909	0.384734
1474.5	0.690909	0.383963
1475.5	0.690909	0.382421
1476.5	0.690909	0.38165
1477.25	0.690909	0.380879
1478	0.690909	0.378566
1478.75	0.690909	0.377795
1479.25	0.690909	0.376253
1480	0.690909	0.374711
1480.75	0.681818	0.374711
1481.5	0.681818	0.37394
1482.25	0.681818	0.373169
1483.25	0.681818	0.372398
1484.5	0.681818	0.371627
1485.25	0.681818	0.370856
1486	0.681818	0.370085
1486.75	0.681818	0.368543
1488	0.681818	0.367772
1489.25	0.681818	0.367001
1489.75	0.681818	0.36623
1490.25	0.681818	0.365459
1490.75	0.681818	0.364688
1492.75	0.672727	0.363917
1494.75	0.672727	0.362375
1495.5	0.672727	0.360833
1496.25	0.672727	0.360062
1497	0.672727	0.359291
1498.5	0.672727	0.35852
1499.75	0.672727	0.356978
1500.75	0.672727	0.355436
1501.75	0.672727	0.354665
1502.25	0.672727	0.353894
1502.75	0.672727	0.353123
1503.5	0.672727	0.35081
1504.5	0.672727	0.349268
1505.25	0.672727	0.347726
1505.75	0.672727	0.346955
1506.25	0.672727	0.346184
1506.75	0.663636	0.346184
1507.5	0.663636	0.345412
1508.5	0.663636	0.344641
1509.25	0.663636	0.34387
1510	0.663636	0.342328
1511.25	0.663636	0.340786
1513	0.663636	0.339244
1514.25	0.663636	0.338473
1515.5	0.663636	0.337702
1517	0.663636	0.336931
1518.5	0.663636	0.33616
1519.75	0.663636	0.335389
1520.25	0.663636	0.334618
1521	0.663636	0.333847
1521.75	0.663636	0.333076
1522.25	0.663636	0.331534
1522.75	0.663636	0.330763
1523.25	0.663636	0.329992
1524	0.663636	0.329221
1524.75	0.663636	0.32845
1525.5	0.663636	0.327679
1526.25	0.663636	0.326908
1528.5	0.663636	0.325366
1530.75	0.663636	0.324595
1531.25	0.663636	0.323053
1531.75	0.663636	0.322282
1532.25	0.663636	0.321511
1532.75	0.663636	0.32074
1533.5	0.654545	0.32074
1534.5	0.654545	0.319969
1536	0.654545	0.319198
1537.5	0.654545	0.318427
1539.5	0.654545	0.317656
1541.5	0.654545	0.316885
1542.25	0.645455	0.316114
1542.75	0.645455	0.315343
1543.25	0.645455	0.314572
1543.75	0.645455	0.313801
1544.25	0.645455	0.31303
1544.75	0.627273	0.31303
1545.25	0.627273	0.312259
1546.5	0.618182	0.311488
1547.75	0.609091	0.311488
1548.75	0.609091	0.310717
1549.75	0.609091	0.309946
1550.25	0.609091	0.309175
1550.75	0.609091	0.307633
1551.25	0.609091	0.304549
1552	0.609091	0.303778
1553	0.609091	0.303007
1553.75	0.609091	0.301465
1554.5	0.609091	0.300694
1555.75	0.609091	0.299152
1556.75	0.609091	0.298381
1557.5	0.6	0.29761
1558.25	0.6	0.296839
1558.75	0.6	0.296068
1559.25	0.6	0.295297
1560	0.6	0.294526
1560.75	0.6	0.293755
1561.25	0.6	0.291442
1562.5	0.6	0.290671
1564	0.6	0.2899
1564.75	0.590909	0.2899
1565.25	0.590909	0.289129
1566	0.590909	0.288358
1566.75	0.590909	0.286816
1567.5	0.590909	0.286045
1568.5	0.590909	0.285274
1569.5	0.590909	0.283732
1570.5	0.590909	0.282961
1571.25	0.590909	0.281419
1571.75	0.590909	0.280648
1573	0.590909	0.279106
1574.75	0.590909	0.278335
1576	0.590909	0.277564
1576.75	0.590909	0.276793
1577.25	0.590909	0.276022
1578	0.590909	0.275251
1578.75	0.590909	0.27448
1580	0.590909	0.273709
1581.5	0.581818	0.272938
1582.5	0.581818	0.271396
1583.5	0.581818	0.270625
1584.25	0.581818	0.269854
1585.5	0.572727	0.269854
1586.75	0.572727	0.269082
1588.25	0.572727	0.268311
1590	0.572727	0.26754
1590.75	0.572727	0.266769
1591.25	0.572727	0.265998
1591.75	0.572727	0.265227
1592.25	0.572727	0.263685
1592.75	0.572727	0.262914
1593.75	0.572727	0.262143
1595	0.572727	0.261372
1596.75	0.572727	0.25983
1598.25	0.572727	0.259059
1599	0.572727	0.258288
1599.75	0.572727	0.257517
1600.5	0.572727	0.256746
1601.5	0.572727	0.255975
1602.25	0.572727	0.255204
1602.75	0.572727	0.254433
1603.25	0.572727	0.252891
1603.75	0.572727	0.25212
1604.5	0.572727	0.250578
1606	0.563636	0.250578
1607.25	0.563636	0.249807
1607.75	0.563636	0.249036
1608.25	0.563636	0.248265
1609.25	0.563636	0.247494
1611	0.554545	0.246723
1612.75	0.554545	0.245952
1613.75	0.554545	0.243639
1614.5	0.554545	0.242868
1615.75	0.554545	0.242097
1616.75	0.554545	0.240555
1617.25	0.554545	0.239784
1617.75	0.554545	0.239013
1618.25	0.554545	0.238242
1619	0.554545	0.237471
1620	0.554545	0.2367
1620.75	0.554545	0.235158
1621.5	0.554545	0.234387
1622.25	0.554545	0.233616
1622.75	0.554545	0.232845
1624.25	0.554545	0.230532
1625.75	0.554545	0.229761
1626.5	0.554545	0.228219
1627.5	0.554545	0.227448
1628.5	0.554545	0.226677
1629.25	0.554545	0.225906
1629.75	0.554545	0.224364
1630.5	0.554545	0.223593
1632	0.554545	0.222822
1633.25	0.545455	0.222051
1634.5	0.545455	0.22128
1635.75	0.545455	0.220509
1636.75	0.545455	0.219738
1637.75	0.545455	0.218967
1639.25	0.545455	0.217425
1641.25	0.545455	0.216654
1642.75	0.545455	0.215883
1643.75	0.545455	0.215112
1644.5	0.545455	0.214341
1645.5	0.545455	0.21357
1646.25	0.545455	0.212799
1647	0.545455	0.212028
1647.75	0.545455	0.210486
1648.25	0.545455	0.208944
1649.25	0.545455	0.208173
1650.5	0.545455	0.207402
1651.25	0.545455	0.20586
1651.75	0.536364	0.204318
1652.5	0.536364	0.203547
1653.25	0.536364	0.202005
1654	0.536364	0.201234
1655.5	0.536364	0.200463
1657	0.536364	0.198921
1657.75	0.536364	0.197379
1658.5	0.536364	0.196608
1660	0.536364	0.195837
1661.75	0.536364	0.195066
1662.75	0.536364	0.194295
1663.25	0.536364	0.193524
1664	0.536364	0.192753
1665.5	0.536364	0.191981
1666.75	0.536364	0.19121
1667.75	0.536364	0.190439
1669.25	0.536364	0.188897
1670.5	0.536364	0.188126
1671.25	0.536364	0.187355
1671.75	0.536364	0.185813
1672.5	0.527273	0.185042
1674.5	0.527273	0.184271
1676.25	0.527273	0.181958
1677	0.527273	0.181187
1677.75	0.527273	0.180416
1678.25	0.527273	0.178874
1679.25	0.527273	0.178103
1681	0.527273	0.177332
1682.25	0.518182	0.177332
1682.75	0.518182	0.17579
1683.5	0.518182	0.175019
1684.25	0.518182	0.173477
1684.75	0.518182	0.172706
1685.75	0.518182	0.171164
1687.25	0.518182	0.170393
1688.5	0.518182	0.169622
1689.25	0.518182	0.168851
1690.25	0.518182	0.16808
1691.25	0.518182	0.167309
1692	0.518182	0.166538
1693	0.518182	0.164225
1693.75	0.518182	0.163454
1694.5	0.509091	0.163454
1695.75	0.509091	0.162683
1696.75	0.509091	0.161912
1698.5	0.509091	0.161141
1701.5	0.509091	0.16037
1703.25	0.509091	0.159599
1704.75	0.509091	0.158828
1706.25	0.5	0.158057
1707	0.5	0.157286
1708.5	0.5	0.156515
1709.75	0.490909	0.156515
1711.75	0.490909	0.155744
1714.25	0.490909	0.154973
1716	0.490909	0.153431
1717.75	0.490909	0.15266
1718.75	0.481818	0.15266
1719.25	0.481818	0.151889
1723	0.481818	0.151118
1726.75	0.481818	0.150347
1728	0.481818	0.149576
1730	0.481818	0.148034
1731.25	0.481818	0.147263
1732	0.481818	0.146492
1733.5	0.481818	0.145721
1734.75	0.481818	0.14495
1735.25	0.481818	0.144179
1735.75	0.481818	0.143408
1736.25	0.481818	0.142637
1737.5	0.481818	0.141866
1739	0.481818	0.141095
1742	0.472727	0.141095
1745	0.472727	0.140324
1746	0.472727	0.139553
1747.75	0.472727	0.138011
1749.25	0.472727	0.13724
1749.75	0.472727	0.136469
1750.75	0.463636	0.135698
1751.75	0.463636	0.134156
1752.25	0.463636	0.133385
1753	0.463636	0.132614
1753.75	0.463636	0.131843
1754.25	0.463636	0.131072
1755	0.454545	0.131072
1756	0.445455	0.131072
1757.25	0.445455	0.130301
1758.75	0.445455	0.12953
1760	0.445455	0.128759
1761	0.445455	0.127988
1762	0.445455	0.127217
1764	0.445455	0.126446
1766	0.445455	0.125675
1767.5	0.445455	0.124904
1769.25	0.445455	0.12182
1770.75	0.445455	0.121049
1771.75	0.445455	0.119507
1773	0.445455	0.118736
1774.25	0.445455	0.117965
1775.25	0.445455	0.117194
1776.5	0.445455	0.115652
1777.25	0.445455	0.11488
1778.25	0.445455	0.114109
1780.5	0.436364	0.114109
1782.75	0.436364	0.113338
1783.75	0.436364	0.112567
1785	0.436364	0.111796
1786.5	0.436364	0.111025
1788.75	0.436364	0.110254
1793	0.436364	0.109483
1796.25	0.427273	0.109483
1797.25	0.427273	0.108712
1799.25	0.418182	0.108712
1801.75	0.418182	0.107941
1803.25	0.409091	0.107941
1805.25	0.409091	0.10717
1806.75	0.4	0.10717
1807.25	0.4	0.106399
1809.75	0.4	0.104857
1815	0.390909	0.104857
1819.75	0.390909	0.104086
1821.75	0.390909	0.103315
1822.25	0.390909	0.102544
1824.25	0.390909	0.101773
1827	0.390909	0.101002
1829	0.390909	0.0994603
1832.25	0.390909	0.0986893
1836	0.390909	0.0979183
1837.75	0.390909	0.0971473
1839.75	0.390909	0.0963763
1844.25	0.390909	0.0956052
1847.5	0.390909	0.0948342
1848.5	0.390909	0.0940632
1850	0.390909	0.0932922
1851.25	0.390909	0.0925212
1852.25	0.390909	0.0902082
1853.75	0.390909	0.0894372
1856.25	0.390909	0.0886662
1860	0.390909	0.0878951
1862.25	0.390909	0.0871241
1863	0.381818	0.0863531
1865	0.381818	0.0855821
1867.5	0.381818	0.0848111
1873.25	0.381818	0.0840401
1878.5	0.372727	0.0840401
1880.25	0.372727	0.0832691
1882	0.372727	0.0824981
1882.75	0.363636	0.0824981
1883.5	0.363636	0.0817271
1885	0.363636	0.0809561
1886.75	0.363636	0.080185
1887.75	0.363636	0.079414
1888.25	0.363636	0.078643
1891	0.363636	0.077872
1894.75	0.363636	0.077101
1896.25	0.363636	0.07633
1897	0.363636	0.075559
1898	0.363636	0.074788
1899	0.363636	0.074017
1901	0.354545	0.074017
1903.25	0.354545	0.073246
1905.75	0.354545	0.0717039
1908.75	0.354545	0.0709329
1911.75	0.354545	0.0701619
1914	0.354545	0.0693909
1915.5	0.354545	0.0686199
1917.5	0.354545	0.0678489
1920.25	0.354545	0.0670779
1922.5	0.354545	0.0655359
1923.75	0.354545	0.0647648
1924.75	0.354545	0.0639938
1925.5	0.354545	0.0632228
1927.25	0.354545	0.0624518
1929.25	0.354545	0.0616808
1931.75	0.354545	0.0601388
1936.25	0.354545	0.0593678
1939.5	0.345455	0.0593678
1944.75	0.345455	0.0585968
1951.75	0.345455	0.0578258
1954.25	0.345455	0.0570547
1955.75	0.336364	0.0570547
1958.5	0.336364	0.0562837
1962.5	0.336364	0.0555127
1965.5	0.336364	0.0547417
1971.75	0.327273	0.0547417
1979.5	0.318182	0.0547417
1982	0.318182	0.0539707
1983.5	0.318182	0.0524287
1987.5	0.318182	0.0516577
1990.75	0.318182	0.0501157
1992.25	0.318182	0.0493446
1995.25	0.318182	0.0478026
2000	0.309091	0.0478026
2003.75	0.309091	0.0470316
2005	0.309091	0.0462606
2006	0.309091	0.0454896
2007.5	0.309091	0.0447186
2010	0.309091	0.0439476
2014	0.309091	0.0424056
2018.25	0.309091	0.0416345
2020.25	0.3	0.0416345
2024.75	0.3	0.0408635
2032.5	0.3	0.0400925
2037.25	0.290909	0.0400925
2040.75	0.290909	0.0393215
2043.5	0.290909	0.0385505
2046.5	0.290909	0.0377795
2050	0.290909	0.0370085
2052.25	0.290909	0.0362375
2054.25	0.290909	0.0354665
2055.5	0.290909	0.0346955
2059.75	0.281818	0.0346955
2065	0.281818	0.0339244
2069.75	0.281818	0.0331534
2074.75	0.272727	0.0331534
2077.25	0.263636	0.0331534
2079	0.263636	0.0308404
2082	0.263636	0.0300694
2085.75	0.263636	0.0292984
2089.5	0.263636	0.0285274
2094.5	0.263636	0.0277564
2100	0.254545	0.0277564
2103.5	0.254545	0.0269854
2105	0.254545	0.0262143
2108.25	0.254545	0.0254433
2111.25	0.254545	0.0246723
2112.75	0.254545	0.0239013
2115.25	0.254545	0.0231303
2117.5	0.245455	0.0231303
2119.25	0.236364	0.0231303
2120.25	0.227273	0.0231303
2120.75	0.227273	0.0223593
2122	0.218182	0.0223593
2124.25	0.209091	0.0223593
2125.75	0.209091	0.0215883
2129.25	0.2	0.0215883
2133.25	0.2	0.0208173
2139.25	0.2	0.0200463
2146	0.190909	0.0200463
2152	0.181818	0.0200463
2161.75	0.172727	0.0200463
2172.25	0.163636	0.0200463
2181.25	0.163636	0.0192753
2187.75	0.154545	0.0192753
2194.25	0.154545	0.0185042
2201.5	0.145455	0.0185042
2211.75	0.145455	0.0177332
2228	0.145455	0.0169622
2245.25	0.145455	0.0161912
2258.75	0.136364	0.0161912
2266.25	0.127273	0.0161912
2270.25	0.127273	0.0154202
2273.25	0.118182	0.0154202
2274.5	0.109091	0.0154202
2281	0.109091	0.0146492
2289	0.109091	0.0138782
2291.5	0.109091	0.0131072
2295	0.1	0.0131072
2301	0.1	0.0123362
2315.75	0.1	0.0115652
2337	0.1	0.0107941
2353	0.1	0.0100231
2361.25	0.0909091	0.0100231
2365.25	0.0909091	0.00925212
2368.5	0.0818182	0.00925212
2369.75	0.0727273	0.00925212
2384	0.0636364	0.00925212
2400.5	0.0636364	0.00848111
2404	0.0545455	0.00848111
2412.75	0.0454545	0.00848111
2430.25	0.0363636	0.00848111
2451.25	0.0363636	0.0077101
2470	0.0363636	0.00693909
2486	0.0363636	0.00616808
2510.25	0.0363636	0.00539707
2556.5	0.0272727	0.00539707
2595.5	0.0181818	0.00539707
2612.5	0.00909091	0.00539707
2636.75	0.00909091	0.00462606
2661.75	0.00909091	0.00385505
2734.25	0.00909091	0.00308404
2832.75	0	0.00308404
2891.25	0	0.00231303
3027.75	0	0.00154202
3300	0	0.00077101
检验结果变量:PWV 在正的和负的实际状态组之间至少有一个结。
a. 最小界限值是最小观测检验值减 1，最大界限值是最大观测检验值加 1。所有其它的界限值都是两个邻近的观测检验值的平均值。

## Sheet: Sheet2
Table S1： Youdem index for the ROC curve analysis.
baPWV	sensitivity	1-specificity	Youden index
1693.75	0.528	0.164	0.364
1693	0.528	0.165	0.363
1692	0.528	0.167	0.361
1691.25	0.528	0.168	0.36
1704.75	0.519	0.159	0.36
1671.75	0.546	0.187	0.359
1681	0.537	0.178	0.359
1690.25	0.528	0.169	0.359
1703.25	0.519	0.16	0.359
1671.25	0.546	0.188	0.358
1679.25	0.537	0.179	0.358
1688.5	0.528	0.17	0.358
1689.25	0.528	0.17	0.358
1701.5	0.519	0.161	0.358
1670.5	0.546	0.189	0.357
1678.25	0.537	0.18	0.357
1687.25	0.528	0.171	0.357
1698.5	0.519	0.162	0.357
1669.25	0.546	0.19	0.356
1677.75	0.537	0.181	0.356
1685.75	0.528	0.172	0.356
1695.75	0.519	0.163	0.356
1696.75	0.519	0.163	0.356
1667.75	0.546	0.191	0.355
1677	0.537	0.182	0.355
1684.75	0.528	0.173	0.355
1694.5	0.519	0.164	0.355
1532.75	0.676	0.322	0.354
1666.75	0.546	0.192	0.354
1676.25	0.537	0.183	0.354
1684.25	0.528	0.174	0.354
1532.25	0.676	0.323	0.353
1664	0.546	0.193	0.353
1665.5	0.546	0.193	0.353
1531.25	0.676	0.324	0.352
1531.75	0.676	0.324	0.352
1663.25	0.546	0.194	0.352
1674.5	0.537	0.185	0.352
1682.75	0.528	0.176	0.352
1683.5	0.528	0.176	0.352
1708.5	0.509	0.157	0.352
1662.75	0.546	0.195	0.351
1672.5	0.537	0.186	0.351
1707	0.509	0.158	0.351
1530.75	0.676	0.326	0.35
1661.75	0.546	0.196	0.35
1682.25	0.528	0.178	0.35
1706.25	0.509	0.159	0.35
1651.25	0.556	0.207	0.349
1528.5	0.676	0.327	0.349
1541.5	0.667	0.318	0.349
1658.5	0.546	0.197	0.349
1660	0.546	0.197	0.349
1737.5	0.491	0.142	0.349
1739	0.491	0.142	0.349
1650.5	0.556	0.208	0.348
1526.25	0.676	0.328	0.348
1539.5	0.667	0.319	0.348
1657.75	0.546	0.198	0.348
1736.25	0.491	0.143	0.348
1649.25	0.556	0.209	0.347
1525.5	0.676	0.329	0.347
1536	0.667	0.32	0.347
1537.5	0.667	0.32	0.347
1717.75	0.5	0.153	0.347
1735.75	0.491	0.144	0.347
1648.25	0.556	0.21	0.346
1524	0.676	0.33	0.346
1524.75	0.676	0.33	0.346
1534.5	0.667	0.321	0.346
1657	0.546	0.2	0.346
1716	0.5	0.154	0.346
1735.25	0.491	0.145	0.346
1647.75	0.556	0.211	0.345
1523.25	0.676	0.331	0.345
1533.5	0.667	0.322	0.345
1655.5	0.546	0.201	0.345
1733.5	0.491	0.146	0.345
1734.75	0.491	0.146	0.345
1522.75	0.676	0.332	0.344
1654	0.546	0.202	0.344
1711.75	0.5	0.156	0.344
1714.25	0.5	0.156	0.344
1732	0.491	0.147	0.344
1749.75	0.481	0.137	0.344
1647	0.556	0.213	0.343
1522.25	0.676	0.333	0.343
1544.25	0.657	0.314	0.343
1653.25	0.546	0.203	0.343
1709.75	0.5	0.157	0.343
1731.25	0.491	0.148	0.343
1749.25	0.481	0.138	0.343
1645.5	0.556	0.214	0.342
1646.25	0.556	0.214	0.342
1652.5	0.546	0.204	0.342
1521.75	0.676	0.334	0.342
1543.75	0.657	0.315	0.342
1730	0.491	0.149	0.342
1747.75	0.481	0.139	0.342
1644.5	0.556	0.215	0.341
1651.75	0.546	0.205	0.341
1521	0.676	0.335	0.341
1543.25	0.657	0.316	0.341
1630.5	0.565	0.224	0.341
1632	0.565	0.224	0.341
1728	0.491	0.15	0.341
1746	0.481	0.14	0.341
1643.75	0.556	0.216	0.34
1520.25	0.676	0.336	0.34
1542.25	0.657	0.317	0.34
1542.75	0.657	0.317	0.34
1629.75	0.565	0.225	0.34
1726.75	0.491	0.151	0.34
1745	0.481	0.141	0.34
1753.75	0.472	0.132	0.34
1754.25	0.472	0.132	0.34
1641.25	0.556	0.217	0.339
1642.75	0.556	0.217	0.339
1518.5	0.676	0.337	0.339
1519.75	0.676	0.337	0.339
1777.25	0.454	0.115	0.339
1778.25	0.454	0.115	0.339
1719.25	0.491	0.152	0.339
1723	0.491	0.152	0.339
1742	0.481	0.142	0.339
1753	0.472	0.133	0.339
1639.25	0.556	0.218	0.338
1517	0.676	0.338	0.338
1776.5	0.454	0.116	0.338
1629.25	0.565	0.227	0.338
1718.75	0.491	0.153	0.338
1752.25	0.472	0.134	0.338
1505.75	0.685	0.348	0.337
1506.25	0.685	0.348	0.337
1515.5	0.676	0.339	0.337
1627.5	0.565	0.228	0.337
1628.5	0.565	0.228	0.337
1751.75	0.472	0.135	0.337
1505.25	0.685	0.349	0.336
1637.75	0.556	0.22	0.336
1514.25	0.676	0.34	0.336
1774.25	0.454	0.118	0.336
1775.25	0.454	0.118	0.336
1626.5	0.565	0.229	0.336
1750.75	0.472	0.136	0.336
1635.75	0.556	0.221	0.335
1636.75	0.556	0.221	0.335
1513	0.676	0.341	0.335
1773	0.454	0.119	0.335
1504.5	0.685	0.351	0.334
1634.5	0.556	0.222	0.334
1511.25	0.676	0.342	0.334
1771.75	0.454	0.12	0.334
1793	0.444	0.11	0.334
1624.25	0.565	0.231	0.334
1625.75	0.565	0.231	0.334
1503.5	0.685	0.352	0.333
1633.25	0.556	0.223	0.333
1786.5	0.444	0.111	0.333
1788.75	0.444	0.111	0.333
1510	0.676	0.344	0.332
1769.25	0.454	0.122	0.332
1770.75	0.454	0.122	0.332
1785	0.444	0.112	0.332
1502.75	0.685	0.354	0.331
1509.25	0.676	0.345	0.331
1755	0.463	0.132	0.331
1783.75	0.444	0.113	0.331
1604.5	0.583	0.252	0.331
1622.75	0.565	0.234	0.331
1502.25	0.685	0.355	0.33
1508.5	0.676	0.346	0.33
1782.75	0.444	0.114	0.33
1603.75	0.583	0.253	0.33
1621.5	0.565	0.235	0.33
1622.25	0.565	0.235	0.33
1501.75	0.685	0.356	0.329
1507.5	0.676	0.347	0.329
1767.5	0.454	0.125	0.329
1780.5	0.444	0.115	0.329
1603.25	0.583	0.254	0.329
1620.75	0.565	0.236	0.329
1500.75	0.685	0.357	0.328
1506.75	0.676	0.348	0.328
1766	0.454	0.126	0.328
1480	0.704	0.376	0.328
1490.75	0.694	0.366	0.328
1602.75	0.583	0.255	0.328
1499.75	0.685	0.358	0.327
1764	0.454	0.127	0.327
1490.25	0.694	0.367	0.327
1580	0.602	0.275	0.327
1602.25	0.583	0.256	0.327
1619	0.565	0.238	0.327
1620	0.565	0.238	0.327
1545.25	0.639	0.313	0.326
1761	0.454	0.128	0.326
1762	0.454	0.128	0.326
1797.25	0.435	0.109	0.326
1479.25	0.704	0.378	0.326
1489.25	0.694	0.368	0.326
1489.75	0.694	0.368	0.326
1578	0.602	0.276	0.326
1578.75	0.602	0.276	0.326
1601.5	0.583	0.257	0.326
1609.25	0.574	0.248	0.326
1618.25	0.565	0.239	0.326
1498.5	0.685	0.36	0.325
1544.75	0.639	0.314	0.325
1760	0.454	0.129	0.325
1796.25	0.435	0.11	0.325
1478.75	0.704	0.379	0.325
1488	0.694	0.369	0.325
1577.25	0.602	0.277	0.325
1600.5	0.583	0.258	0.325
1608.25	0.574	0.249	0.325
1617.75	0.565	0.24	0.325
1496.25	0.685	0.361	0.324
1497	0.685	0.361	0.324
1758.75	0.454	0.13	0.324
1469.75	0.713	0.389	0.324
1478	0.704	0.38	0.324
1486.75	0.694	0.37	0.324
1576.75	0.602	0.278	0.324
1599	0.583	0.259	0.324
1599.75	0.583	0.259	0.324
1607.75	0.574	0.25	0.324
1616.75	0.565	0.241	0.324
1617.25	0.565	0.241	0.324
1495.5	0.685	0.362	0.323
1757.25	0.454	0.131	0.323
1469	0.713	0.39	0.323
1574.75	0.602	0.279	0.323
1576	0.602	0.279	0.323
1598.25	0.583	0.26	0.323
1607.25	0.574	0.251	0.323
1756	0.454	0.132	0.322
1461.25	0.722	0.4	0.322
1468.25	0.713	0.391	0.322
1477.25	0.704	0.382	0.322
1485.25	0.694	0.372	0.322
1486	0.694	0.372	0.322
1573	0.602	0.28	0.322
1584.25	0.593	0.271	0.322
1596.75	0.583	0.261	0.322
1606	0.574	0.252	0.322
1615.75	0.565	0.243	0.322
1494.75	0.685	0.364	0.321
1444.75	0.741	0.42	0.321
1445.75	0.741	0.42	0.321
1459.75	0.722	0.401	0.321
1467.5	0.713	0.392	0.321
1476.5	0.704	0.383	0.321
1484.5	0.694	0.373	0.321
1582.5	0.593	0.272	0.321
1583.5	0.593	0.272	0.321
1595	0.583	0.262	0.321
1614.5	0.565	0.244	0.321
1492.75	0.685	0.365	0.32
1444.25	0.741	0.421	0.32
1555.75	0.62	0.3	0.32
1556.75	0.62	0.3	0.32
1564	0.611	0.291	0.32
1571.75	0.602	0.282	0.32
1459	0.722	0.402	0.32
1466.75	0.713	0.393	0.32
1475.5	0.704	0.384	0.32
1483.25	0.694	0.374	0.32
1593.75	0.583	0.263	0.32
1613.75	0.565	0.245	0.32
1443.5	0.741	0.422	0.319
1562.5	0.611	0.292	0.319
1571.25	0.602	0.283	0.319
1458.25	0.722	0.403	0.319
1466.25	0.713	0.394	0.319
1474.5	0.704	0.385	0.319
1481.5	0.694	0.375	0.319
1482.25	0.694	0.375	0.319
1581.5	0.593	0.274	0.319
1592.75	0.583	0.264	0.319
1554.5	0.62	0.302	0.318
1561.25	0.611	0.293	0.318
1570.5	0.602	0.284	0.318
1801.75	0.426	0.108	0.318
1457.75	0.722	0.404	0.318
1465.75	0.713	0.395	0.318
1473.75	0.704	0.386	0.318
1480.75	0.694	0.376	0.318
1592.25	0.583	0.265	0.318
1612.75	0.565	0.247	0.318
1546.5	0.63	0.313	0.317
1553.75	0.62	0.303	0.317
1569.5	0.602	0.285	0.317
1799.25	0.426	0.109	0.317
1457.25	0.722	0.405	0.317
1465.25	0.713	0.396	0.317
1472	0.704	0.387	0.317
1591.75	0.583	0.266	0.317
1611	0.565	0.248	0.317
1442	0.741	0.425	0.316
1553	0.62	0.304	0.316
1560.75	0.611	0.295	0.316
1568.5	0.602	0.286	0.316
1464.75	0.713	0.397	0.316
1470.25	0.704	0.388	0.316
1591.25	0.583	0.267	0.316
1440.5	0.741	0.426	0.315
1455.5	0.722	0.407	0.315
1552	0.62	0.305	0.315
1559.25	0.611	0.296	0.315
1560	0.611	0.296	0.315
1567.5	0.602	0.287	0.315
1590.75	0.583	0.268	0.315
1453.25	0.722	0.408	0.314
1551.25	0.62	0.306	0.314
1558.75	0.611	0.297	0.314
1566.75	0.602	0.288	0.314
1462.75	0.713	0.399	0.314
1463.75	0.713	0.399	0.314
1588.25	0.583	0.269	0.314
1590	0.583	0.269	0.314
1439.25	0.741	0.428	0.313
1448	0.731	0.418	0.313
1451.75	0.722	0.409	0.313
1452.25	0.722	0.409	0.313
1558.25	0.611	0.298	0.313
1566	0.602	0.289	0.313
1586.75	0.583	0.27	0.313
1431.25	0.75	0.438	0.312
1447.25	0.731	0.419	0.312
1557.5	0.611	0.299	0.312
1565.25	0.602	0.29	0.312
1585.5	0.583	0.271	0.312
1862.25	0.398	0.087	0.311
1437.75	0.741	0.43	0.311
1438.25	0.741	0.43	0.311
1446.75	0.731	0.42	0.311
1451.25	0.722	0.411	0.311
1550.75	0.62	0.309	0.311
1564.75	0.602	0.291	0.311
1860	0.398	0.088	0.31
1429.5	0.75	0.44	0.31
1430.25	0.75	0.44	0.31
1437.25	0.741	0.431	0.31
1450.75	0.722	0.412	0.31
1550.25	0.62	0.31	0.31
1856.25	0.398	0.089	0.309
1450.25	0.722	0.413	0.309
1549.75	0.62	0.311	0.309
1803.25	0.417	0.108	0.309
1805.25	0.417	0.108	0.309
1853.75	0.398	0.09	0.308
1428.5	0.75	0.442	0.308
1435.25	0.741	0.433	0.308
1436.5	0.741	0.433	0.308
1449.75	0.722	0.414	0.308
1548.75	0.62	0.312	0.308
1852.25	0.398	0.091	0.307
1427.75	0.75	0.443	0.307
1434.25	0.741	0.434	0.307
1449	0.722	0.415	0.307
1547.75	0.62	0.313	0.307
1427	0.75	0.444	0.306
1433.25	0.741	0.435	0.306
1851.25	0.398	0.093	0.305
1432.25	0.741	0.436	0.305
1873.25	0.389	0.084	0.305
1848.5	0.398	0.094	0.304
1850	0.398	0.094	0.304
1426.25	0.75	0.446	0.304
1867.5	0.389	0.085	0.304
1847.5	0.398	0.095	0.303
1865	0.389	0.086	0.303
1424.75	0.75	0.447	0.303
1425.5	0.75	0.447	0.303
1406.25	0.787	0.485	0.302
1844.25	0.398	0.096	0.302
1863	0.389	0.087	0.302
1809.75	0.407	0.105	0.302
1839.75	0.398	0.097	0.301
1931.75	0.361	0.06	0.301
1936.25	0.361	0.06	0.301
1405.75	0.787	0.487	0.3
1836	0.398	0.098	0.3
1837.75	0.398	0.098	0.3
1423.75	0.75	0.45	0.3
1424.25	0.75	0.45	0.3
1807.25	0.407	0.107	0.3
1405.25	0.787	0.488	0.299
1832.25	0.398	0.099	0.299
1423.25	0.75	0.451	0.299
1806.75	0.407	0.108	0.299
1929.25	0.361	0.062	0.299
1404.5	0.787	0.489	0.298
1829	0.398	0.1	0.298
1925.5	0.361	0.063	0.298
1927.25	0.361	0.063	0.298
1403.75	0.787	0.49	0.297
1827	0.398	0.101	0.297
1422.5	0.75	0.453	0.297
1882	0.38	0.083	0.297
1924.75	0.361	0.064	0.297
1401.75	0.787	0.491	0.296
1402.75	0.787	0.491	0.296
1824.25	0.398	0.102	0.296
1421.75	0.75	0.454	0.296
1878.5	0.38	0.084	0.296
1880.25	0.38	0.084	0.296
1899	0.37	0.074	0.296
1923.75	0.361	0.065	0.296
1822.25	0.398	0.103	0.295
1898	0.37	0.075	0.295
1922.5	0.361	0.066	0.295
1954.25	0.352	0.057	0.295
1401.25	0.787	0.493	0.294
1819.75	0.398	0.104	0.294
1821.75	0.398	0.104	0.294
1897	0.37	0.076	0.294
1920.25	0.361	0.067	0.294
1951.75	0.352	0.058	0.294
1815	0.398	0.105	0.293
1420.5	0.75	0.457	0.293
1421.25	0.75	0.457	0.293
1894.75	0.37	0.077	0.293
1896.25	0.37	0.077	0.293
1917.5	0.361	0.068	0.293
1944.75	0.352	0.059	0.293
1419.75	0.75	0.458	0.292
1891	0.37	0.078	0.292
1915.5	0.361	0.069	0.292
1939.5	0.352	0.06	0.292
1400.75	0.787	0.496	0.291
1888.25	0.37	0.079	0.291
1911.75	0.361	0.07	0.291
1914	0.361	0.07	0.291
1409.25	0.769	0.479	0.29
1886.75	0.37	0.08	0.29
1887.75	0.37	0.08	0.29
1908.75	0.361	0.071	0.29
1400.25	0.787	0.498	0.289
1408.75	0.769	0.48	0.289
1418.75	0.75	0.461	0.289
1419.25	0.75	0.461	0.289
1885	0.37	0.081	0.289
1905.75	0.361	0.072	0.289
1381.75	0.815	0.526	0.289
1407.75	0.769	0.481	0.288
1408.25	0.769	0.481	0.288
1413.25	0.759	0.471	0.288
1413.75	0.759	0.471	0.288
1965.5	0.343	0.055	0.288
1883.5	0.37	0.082	0.288
1399.25	0.787	0.5	0.287
1407.25	0.769	0.482	0.287
1412.75	0.759	0.472	0.287
1962.5	0.343	0.056	0.287
1418.25	0.75	0.463	0.287
1882.75	0.37	0.083	0.287
1901	0.361	0.074	0.287
1903.25	0.361	0.074	0.287
1381.25	0.815	0.528	0.287
1391	0.796	0.51	0.286
1398.25	0.787	0.501	0.286
1955.75	0.343	0.057	0.286
1958.5	0.343	0.057	0.286
1417.25	0.75	0.464	0.286
1380.25	0.815	0.529	0.286
1380.75	0.815	0.529	0.286
1389	0.796	0.511	0.285
1397.25	0.787	0.502	0.285
1397.75	0.787	0.502	0.285
1406.75	0.769	0.484	0.285
1411.5	0.759	0.474	0.285
1412.25	0.759	0.474	0.285
1416.25	0.75	0.465	0.285
1379.75	0.815	0.53	0.285
1383.75	0.806	0.522	0.284
1415.5	0.75	0.466	0.284
1356.75	0.852	0.569	0.283
1383.25	0.806	0.523	0.283
1387.75	0.796	0.513	0.283
1396.5	0.787	0.504	0.283
1410.75	0.759	0.476	0.283
1414.75	0.75	0.467	0.283
1355.75	0.852	0.57	0.282
1382.5	0.806	0.524	0.282
1395.5	0.787	0.505	0.282
1410.25	0.759	0.477	0.282
1414.25	0.75	0.468	0.282
1378.5	0.815	0.533	0.282
1379.25	0.815	0.533	0.282
1409.75	0.759	0.478	0.281
1377.75	0.815	0.534	0.281
1354.5	0.852	0.572	0.28
1387.25	0.796	0.516	0.28
1377.25	0.815	0.535	0.28
1394.5	0.787	0.508	0.279
1376.75	0.815	0.536	0.279
1353	0.852	0.574	0.278
1353.75	0.852	0.574	0.278
1393.25	0.787	0.509	0.278
1393.75	0.787	0.509	0.278
1971.75	0.333	0.055	0.278
1371.75	0.824	0.546	0.278
1376.25	0.815	0.537	0.278
1386.5	0.796	0.519	0.277
1392.5	0.787	0.51	0.277
1371.25	0.824	0.547	0.277
1375.5	0.815	0.538	0.277
1385.5	0.796	0.52	0.276
1995.25	0.324	0.048	0.276
1374.75	0.815	0.539	0.276
1352.25	0.852	0.577	0.275
1359.75	0.843	0.568	0.275
1370.75	0.824	0.549	0.275
1374.25	0.815	0.54	0.275
1358	0.843	0.569	0.274
1384.5	0.796	0.522	0.274
1990.75	0.324	0.05	0.274
1992.25	0.324	0.05	0.274
1370.25	0.824	0.55	0.274
2018.25	0.315	0.042	0.273
1369.75	0.824	0.551	0.273
1351.25	0.852	0.58	0.272
1351.75	0.852	0.58	0.272
1987.5	0.324	0.052	0.272
2014	0.315	0.043	0.272
1369	0.824	0.552	0.272
1373.75	0.815	0.543	0.272
1350.75	0.852	0.581	0.271
1983.5	0.324	0.053	0.271
2010	0.315	0.044	0.271
1362.25	0.833	0.562	0.271
1367.5	0.824	0.553	0.271
1368.25	0.824	0.553	0.271
1373.25	0.815	0.544	0.271
1350.25	0.852	0.582	0.27
1361.75	0.833	0.563	0.27
1982	0.324	0.054	0.27
2007.5	0.315	0.045	0.27
1366.75	0.824	0.554	0.27
1372.5	0.815	0.545	0.27
1979.5	0.324	0.055	0.269
2005	0.315	0.046	0.269
2006	0.315	0.046	0.269
1366	0.824	0.555	0.269
1348.25	0.852	0.584	0.268
1349.5	0.852	0.584	0.268
2003.75	0.315	0.047	0.268
1361.25	0.833	0.566	0.267
2000	0.315	0.048	0.267
1365	0.824	0.557	0.267
1347.25	0.852	0.586	0.266
1360.75	0.833	0.567	0.266
2032.5	0.306	0.04	0.266
1346.75	0.852	0.587	0.265
2024.75	0.306	0.041	0.265
2020.25	0.306	0.042	0.264
1364	0.824	0.56	0.264
1345.75	0.852	0.589	0.263
1344.75	0.852	0.59	0.262
1363	0.824	0.562	0.262
1343.75	0.852	0.591	0.261
1344.25	0.852	0.591	0.261
2055.5	0.296	0.035	0.261
1343.25	0.852	0.592	0.26
2052.25	0.296	0.036	0.26
2054.25	0.296	0.036	0.26
1342.75	0.852	0.593	0.259
2050	0.296	0.037	0.259
1342	0.852	0.594	0.258
2046.5	0.296	0.038	0.258
1336.5	0.861	0.604	0.257
2040.75	0.296	0.039	0.257
2043.5	0.296	0.039	0.257
1335.75	0.861	0.605	0.256
1341.25	0.852	0.596	0.256
2037.25	0.296	0.04	0.256
1339	0.852	0.598	0.254
1340.25	0.852	0.598	0.254
2069.75	0.287	0.033	0.254
1330.25	0.87	0.617	0.253
1335.25	0.861	0.608	0.253
1338.25	0.852	0.599	0.253
2065	0.287	0.034	0.253
1329.75	0.87	0.618	0.252
1334.5	0.861	0.609	0.252
2059.75	0.287	0.035	0.252
1329.25	0.87	0.619	0.251
1333.5	0.861	0.61	0.251
1337.75	0.852	0.601	0.251
1332.75	0.861	0.611	0.25
1337.25	0.852	0.602	0.25
1332.25	0.861	0.612	0.249
1328.25	0.87	0.622	0.248
1328.75	0.87	0.622	0.248
1327.75	0.87	0.623	0.247
1331.75	0.861	0.615	0.246
2074.75	0.278	0.033	0.245
1327.25	0.87	0.625	0.245
1331.25	0.861	0.616	0.245
1326.5	0.87	0.626	0.244
1330.75	0.861	0.617	0.244
1324	0.87	0.628	0.242
1325.25	0.87	0.628	0.242
2094.5	0.269	0.028	0.241
2085.75	0.269	0.029	0.24
2089.5	0.269	0.029	0.24
1323.25	0.87	0.63	0.24
2082	0.269	0.03	0.239
1322.75	0.87	0.631	0.239
2079	0.269	0.031	0.238
1321.5	0.87	0.632	0.238
1322.25	0.87	0.632	0.238
2077.25	0.269	0.033	0.236
2115.25	0.259	0.023	0.236
1320.75	0.87	0.634	0.236
2112.75	0.259	0.024	0.235
1320	0.87	0.635	0.235
2111.25	0.259	0.025	0.234
1319.25	0.87	0.636	0.234
2105	0.259	0.026	0.233
2108.25	0.259	0.026	0.233
2103.5	0.259	0.027	0.232
2100	0.259	0.028	0.231
1304.25	0.898	0.667	0.231
1318.75	0.87	0.639	0.231
1303.5	0.898	0.668	0.23
1318	0.87	0.64	0.23
1302.5	0.898	0.67	0.228
1317.25	0.87	0.642	0.228
2117.5	0.25	0.023	0.227
1301.75	0.898	0.672	0.226
1301.25	0.898	0.673	0.225
1316.75	0.87	0.645	0.225
1300.75	0.898	0.674	0.224
1315.75	0.87	0.646	0.224
1316.25	0.87	0.646	0.224
1304.75	0.889	0.666	0.223
1315.25	0.87	0.647	0.223
1299.5	0.898	0.676	0.222
1300.25	0.898	0.676	0.222
1314.75	0.87	0.648	0.222
1298.75	0.898	0.677	0.221
1313.75	0.87	0.649	0.221
1314.25	0.87	0.649	0.221
1298.25	0.898	0.678	0.22
1313.25	0.87	0.65	0.22
1297.5	0.898	0.679	0.219
1309.25	0.88	0.661	0.219
1312.75	0.87	0.651	0.219
2119.25	0.241	0.023	0.218
1296.5	0.898	0.68	0.218
1311.75	0.87	0.652	0.218
1312.25	0.87	0.652	0.218
1307.5	0.88	0.663	0.217
1308.5	0.88	0.663	0.217
1295.75	0.898	0.682	0.216
1306.5	0.88	0.664	0.216
1295.25	0.898	0.683	0.215
1305.5	0.88	0.665	0.215
1310.5	0.87	0.656	0.214
1311.25	0.87	0.656	0.214
1294	0.898	0.685	0.213
1292.75	0.898	0.686	0.212
1292	0.898	0.687	0.211
1309.75	0.87	0.659	0.211
1291.25	0.898	0.688	0.21
1290.75	0.898	0.689	0.209
2120.75	0.231	0.022	0.209
2120.25	0.231	0.023	0.208
1290.25	0.898	0.691	0.207
1289.75	0.898	0.692	0.206
1288.75	0.898	0.694	0.204
1287.75	0.898	0.695	0.203
1287	0.898	0.696	0.202
1286	0.898	0.697	0.201
1285.25	0.898	0.698	0.2
2122	0.222	0.022	0.2
1284.75	0.898	0.699	0.199
1283.75	0.898	0.7	0.198
1282	0.898	0.703	0.195
1279.25	0.898	0.704	0.194
1280.25	0.898	0.704	0.194
1278.75	0.898	0.706	0.192
1278	0.898	0.707	0.191
2124.25	0.213	0.022	0.191
2125.75	0.213	0.022	0.191
1277.25	0.898	0.71	0.188
1276.75	0.898	0.711	0.187
1275.75	0.898	0.713	0.185
1274.75	0.898	0.714	0.184
2139.25	0.204	0.02	0.184
1274	0.898	0.715	0.183
2133.25	0.204	0.021	0.183
1273.25	0.898	0.716	0.182
2129.25	0.204	0.022	0.182
1272	0.898	0.717	0.181
1272.75	0.898	0.717	0.181
1271.25	0.898	0.718	0.18
1270.75	0.898	0.72	0.178
1269.75	0.898	0.721	0.177
1270.25	0.898	0.721	0.177
1269.25	0.898	0.723	0.175
1268.5	0.898	0.724	0.174
2146	0.194	0.02	0.174
1242.75	0.935	0.762	0.173
1243.25	0.935	0.762	0.173
1253.25	0.917	0.744	0.173
1267.5	0.898	0.725	0.173
1242.25	0.935	0.763	0.172
1252.75	0.917	0.745	0.172
1266.75	0.898	0.726	0.172
1266	0.898	0.727	0.171
1241.25	0.935	0.765	0.17
1241.75	0.935	0.765	0.17
1252	0.917	0.747	0.17
1264.25	0.898	0.728	0.17
1265	0.898	0.728	0.17
1240.25	0.935	0.766	0.169
1245.75	0.926	0.757	0.169
1263	0.898	0.729	0.169
1239	0.935	0.767	0.168
1245.25	0.926	0.758	0.168
1251.25	0.917	0.749	0.168
1244.25	0.926	0.759	0.167
1244.75	0.926	0.759	0.167
1261.75	0.898	0.731	0.167
1237.5	0.935	0.769	0.166
1238.25	0.935	0.769	0.166
1243.75	0.926	0.76	0.166
1261.25	0.898	0.732	0.166
1236.75	0.935	0.77	0.165
1250.5	0.917	0.752	0.165
1260.75	0.898	0.733	0.165
2152	0.185	0.02	0.165
1235.75	0.935	0.771	0.164
1249.75	0.917	0.753	0.164
1254.25	0.907	0.743	0.164
1260.25	0.898	0.734	0.164
1234.75	0.935	0.772	0.163
1249	0.917	0.754	0.163
1253.75	0.907	0.744	0.163
1257.75	0.898	0.735	0.163
1259.25	0.898	0.735	0.163
1248.25	0.917	0.755	0.162
1234.25	0.935	0.774	0.161
1247.25	0.917	0.756	0.161
1233.5	0.935	0.775	0.16
1246.25	0.917	0.757	0.16
1256.5	0.898	0.738	0.16
1228.5	0.944	0.784	0.16
1232.75	0.935	0.776	0.159
1255.75	0.898	0.739	0.159
1227.75	0.944	0.785	0.159
1255.25	0.898	0.74	0.158
1227.25	0.944	0.786	0.158
1232.25	0.935	0.778	0.157
1254.75	0.898	0.741	0.157
1231.25	0.935	0.779	0.156
1231.75	0.935	0.779	0.156
2161.75	0.176	0.02	0.156
1226.5	0.944	0.788	0.156
1230.75	0.935	0.78	0.155
1225.25	0.944	0.789	0.155
1225.75	0.944	0.789	0.155
1224.75	0.944	0.791	0.153
1230.25	0.935	0.783	0.152
1224.25	0.944	0.792	0.152
1229.5	0.935	0.784	0.151
2181.25	0.167	0.019	0.148
1223.75	0.944	0.796	0.148
2172.25	0.167	0.02	0.147
1223.25	0.944	0.798	0.146
1222.75	0.944	0.799	0.145
1222	0.944	0.801	0.143
1221.25	0.944	0.802	0.142
1220.75	0.944	0.803	0.141
1220.25	0.944	0.804	0.14
1219.5	0.944	0.805	0.139
2187.75	0.157	0.019	0.138
2194.25	0.157	0.019	0.138
1218.75	0.944	0.807	0.137
1218	0.944	0.808	0.136
1217.25	0.944	0.809	0.135
1216.75	0.944	0.81	0.134
1216	0.944	0.811	0.133
2245.25	0.148	0.016	0.132
1215.25	0.944	0.812	0.132
1214.75	0.944	0.813	0.131
2228	0.148	0.017	0.131
2211.75	0.148	0.018	0.13
1214	0.944	0.815	0.129
2201.5	0.148	0.019	0.129
1213	0.944	0.816	0.128
1212.25	0.944	0.817	0.127
1211.25	0.944	0.82	0.124
1211.75	0.944	0.82	0.124
2258.75	0.139	0.016	0.123
1210.75	0.944	0.822	0.122
1210.25	0.944	0.823	0.121
1209.25	0.944	0.824	0.12
1209.75	0.944	0.824	0.12
1208.75	0.944	0.825	0.119
1208	0.944	0.826	0.118
1206.75	0.944	0.827	0.117
2270.25	0.13	0.015	0.115
2266.25	0.13	0.016	0.114
1205.75	0.944	0.83	0.114
1205.25	0.944	0.831	0.113
1204.75	0.944	0.832	0.112
1202.75	0.944	0.834	0.11
1203.75	0.944	0.834	0.11
1200.25	0.944	0.837	0.107
1201.75	0.944	0.837	0.107
1199.25	0.944	0.838	0.106
2273.25	0.12	0.015	0.105
1198.75	0.944	0.839	0.105
1196.75	0.944	0.841	0.103
1197.75	0.944	0.841	0.103
1196.25	0.944	0.842	0.102
1195.75	0.944	0.844	0.1
1195.25	0.944	0.845	0.099
2291.5	0.111	0.013	0.098
1194.5	0.944	0.846	0.098
2289	0.111	0.014	0.097
1193.75	0.944	0.847	0.097
2274.5	0.111	0.015	0.096
2281	0.111	0.015	0.096
1193.25	0.944	0.848	0.096
1192.25	0.944	0.849	0.095
1191.25	0.944	0.85	0.094
1190	0.944	0.851	0.093
2353	0.102	0.01	0.092
1188.75	0.944	0.852	0.092
2337	0.102	0.011	0.091
1188	0.944	0.853	0.091
2301	0.102	0.012	0.09
2315.75	0.102	0.012	0.09
1187.25	0.944	0.854	0.09
2295	0.102	0.013	0.089
1175.25	0.963	0.874	0.089
1186.75	0.944	0.855	0.089
1171.5	0.963	0.875	0.088
1173	0.963	0.875	0.088
1186.25	0.944	0.856	0.088
1170.25	0.963	0.876	0.087
1185.75	0.944	0.857	0.087
1185	0.944	0.858	0.086
1168.5	0.963	0.878	0.085
1169.25	0.963	0.878	0.085
1184	0.944	0.859	0.085
2365.25	0.093	0.009	0.084
1167.75	0.963	0.879	0.084
2361.25	0.093	0.01	0.083
1167.25	0.963	0.88	0.083
1182.25	0.944	0.861	0.083
1183.25	0.944	0.861	0.083
1166.25	0.963	0.882	0.081
1166.75	0.963	0.882	0.081
1176.75	0.954	0.873	0.081
1165.75	0.963	0.883	0.08
1181	0.944	0.864	0.08
1165.25	0.963	0.884	0.079
1180	0.944	0.865	0.079
1163.25	0.963	0.885	0.078
1164.25	0.963	0.885	0.078
1179.25	0.944	0.866	0.078
1131.75	0.991	0.914	0.077
1162.75	0.963	0.886	0.077
1130.5	0.991	0.915	0.076
1162	0.963	0.887	0.076
1178.75	0.944	0.868	0.076
1127.25	0.991	0.916	0.075
1128.75	0.991	0.916	0.075
1161.25	0.963	0.888	0.075
2368.5	0.083	0.009	0.074
1157	0.963	0.889	0.074
1159.25	0.963	0.889	0.074
1178	0.944	0.87	0.074
1126.25	0.991	0.918	0.073
1156.25	0.963	0.891	0.072
1177.25	0.944	0.872	0.072
1125	0.991	0.92	0.071
1125.75	0.991	0.92	0.071
1123.75	0.991	0.921	0.07
1155.75	0.963	0.893	0.07
1122.75	0.991	0.922	0.069
1136.75	0.981	0.912	0.069
1155.25	0.963	0.894	0.069
1120.75	0.991	0.923	0.068
1121.75	0.991	0.923	0.068
1133.75	0.981	0.913	0.068
1135.5	0.981	0.913	0.068
1142.75	0.972	0.904	0.068
1153.5	0.963	0.895	0.068
1120.25	0.991	0.924	0.067
1132.5	0.981	0.914	0.067
1142.25	0.972	0.905	0.067
1150.5	0.963	0.896	0.067
1151.5	0.963	0.896	0.067
1141.5	0.972	0.906	0.066
1149.75	0.963	0.897	0.066
2369.75	0.074	0.009	0.065
1119.25	0.991	0.926	0.065
1119.75	0.991	0.926	0.065
1140.25	0.972	0.907	0.065
1148.5	0.963	0.898	0.065
1118.5	0.991	0.927	0.064
1139.25	0.972	0.908	0.064
1145	0.963	0.899	0.064
1146.75	0.963	0.899	0.064
1138.75	0.972	0.909	0.063
1138.25	0.972	0.91	0.062
1117.5	0.991	0.93	0.061
1137.75	0.972	0.911	0.061
1143.75	0.963	0.902	0.061
1116	0.991	0.931	0.06
1137.25	0.972	0.912	0.06
1143.25	0.963	0.903	0.06
1114.5	0.991	0.932	0.059
1112.25	0.991	0.933	0.058
1113.25	0.991	0.933	0.058
1111.75	0.991	0.934	0.057
2384	0.065	0.009	0.056
2400.5	0.065	0.009	0.056
1111.25	0.991	0.935	0.056
1095.25	1	0.945	0.055
1110.5	0.991	0.936	0.055
1109	0.991	0.937	0.054
1109.75	0.991	0.937	0.054
1094.25	1	0.947	0.053
1107.25	0.991	0.938	0.053
1093.75	1	0.948	0.052
1105.75	0.991	0.94	0.051
1104.25	0.991	0.941	0.05
1092.75	1	0.951	0.049
1102	0.991	0.942	0.049
1091.75	1	0.952	0.048
1098.75	0.991	0.943	0.048
1100	0.991	0.943	0.048
1091.25	1	0.953	0.047
1098.25	0.991	0.944	0.047
2404	0.056	0.009	0.047
1090.5	1	0.954	0.046
1097	0.991	0.945	0.046
1089.75	1	0.955	0.045
1088.25	1	0.956	0.044
1086	1	0.957	0.043
1086.75	1	0.957	0.043
1085.25	1	0.958	0.042
1084.75	1	0.959	0.041
1083.5	1	0.961	0.039
1084.25	1	0.961	0.039
1082	1	0.962	0.038
1078.25	1	0.963	0.037
2412.75	0.046	0.009	0.037
1074.25	1	0.964	0.036
1072.75	1	0.965	0.035
1071.75	1	0.966	0.034
1067.5	1	0.967	0.033
1063.75	1	0.968	0.032
2510.25	0.037	0.005	0.032
2486	0.037	0.006	0.031
1063	1	0.97	0.03
2470	0.037	0.007	0.03
1061.25	1	0.971	0.029
1062.25	1	0.971	0.029
2451.25	0.037	0.008	0.029
1059.75	1	0.972	0.028
2430.25	0.037	0.009	0.028
1058.75	1	0.974	0.026
1056	1	0.975	0.025
1053	1	0.977	0.023
2556.5	0.028	0.005	0.023
1048	1	0.978	0.022
1051.25	1	0.978	0.022
1044.5	1	0.979	0.021
1041.25	1	0.981	0.019
1042.75	1	0.981	0.019
1039	1	0.982	0.018
1037.75	1	0.983	0.017
1037.25	1	0.984	0.016
1023.25	1	0.985	0.015
1033.5	1	0.985	0.015
1013.25	1	0.986	0.014
2595.5	0.019	0.005	0.014
1007.5	1	0.987	0.013
1000	1	0.988	0.012
1003.75	1	0.988	0.012
996	1	0.989	0.011
986.75	1	0.99	0.01
975	1	0.991	0.009
978	1	0.991	0.009
972.75	1	0.992	0.008
966	1	0.994	0.006
2734.25	0.009	0.003	0.006
940.25	1	0.995	0.005
951.25	1	0.995	0.005
2661.75	0.009	0.004	0.005
935.25	1	0.996	0.004
2612.5	0.009	0.005	0.004
2636.75	0.009	0.005	0.004
912.75	1	0.997	0.003
825.225	1	0.998	0.002
888.5	1	0.998	0.002
383.475	1	0.999	0.001
0	1	1	0
3300	0	0.001	-0.001
2891.25	0	0.002	-0.002
3027.75	0	0.002	-0.002
2832.75	0	0.003	-0.003
3460	0	0
